# Supplementary material for: Framing Effects on Willingness and Perceptions towards COVID-19 Vaccination among University Students in Italy: An Exploratory Study
Source: Vaccines (Basel). 2023 Jun 9;11(6):1079. doi: 10.3390/vaccines11061079 (PMC10301223; doi:10.3390/vaccines11061079)
Supplement: Supplementary file 1 [file vaccines-11-01079-s001.zip]

Archive with 1 entries (1 files):
- vaccines-2410379-supplementary.pdf
